# Supplementary material for: Eosinophilia and Risk of Thrombosis and Mortality in Hospitalized Patients: A Retrospective Cohort Study
Source: Life (Basel). 2026 Feb 2;16(2):241. doi: 10.3390/life16020241 (PMC12942559; doi:10.3390/life16020241)
Supplement: Supplementary file 1 [file life-16-00241-s001.zip]

Archive with 1 entries (1 files):
- KM survival table 4.1.2026.pdf
